# Supplementary material for: Isolation of Three New Diketopiperazine Alkaloids from Penicillium sp. SCH3-Sd2
Source: Molecules. 2026 Jan 1;31(1):149. doi: 10.3390/molecules31010149 (PMC12786964; doi:10.3390/molecules31010149)
Supplement: Supplementary file 1 [file molecules-31-00149-s001.zip]

Archive with 1 entries (1 files):
- molecules-4038168-supplementary.pdf
